# Supplementary material for: Evaluation with a haemodynamic simulator undergoing mitral transcatheter edge-to-edge repair in a giant left atrium
Source: Eur Heart J Case Rep. 2025 May 23;9(6):ytaf261. doi: 10.1093/ehjcr/ytaf261 (PMC12149846; doi:10.1093/ehjcr/ytaf261)
Supplement: ytaf261_Supplementary_Data [file ytaf261_supplementary_data.zip]

Archive with 6 entries (6 files):
- supplemental video1.mp4
- supplemental video2.mp4
- supplemental video3.mp4
- supplemental video4.mp4
- supplemental video5.mp4
- Supplementals combined.docx
